# Supplementary material for: Organ-Specific LC–MS/MS Phenolic Profiling and Multifunctional Antioxidant and Enzyme Inhibitory Activities of Onosma sintenisii
Source: Molecules. 2026 Mar 3;31(5):840. doi: 10.3390/molecules31050840 (PMC12986305; doi:10.3390/molecules31050840)
Supplement: Supplementary file 1 [file molecules-31-00840-s001.zip]

Archive with 1 entries (1 files):
- molecules-4169745-supplementary.pdf
